# Supplementary material for: In Vitro Antiprotozoal Activity of Schinus molle Extract, Partitions, and Fractions against Trypanosoma cruzi
Source: Plants (Basel). 2024 Aug 6;13(16):2177. doi: 10.3390/plants13162177 (PMC11359525; doi:10.3390/plants13162177)
Supplement: Supplementary file 1 [file plants-13-02177-s001.zip]

Archive with 1 entries (1 files):
- plants-3112350-supplementary.pdf
